# Supplementary material for: The transcriptomic profile of ovarian cancer grading
Source: Cancer Med. 2014 Oct 15;4(1):56–64. doi: 10.1002/cam4.343 (PMC4312118; doi:10.1002/cam4.343)
Supplement: Supplementary file 5 [file cam40004-0056-sd5.xls]

## Sheet: FIGO-G2vsG1
HR	P-values	Q-values	n	GeneID	Symbol	FullName
2.91 (1.69-5.03)	0.000121607	0.0083909	123	6716	SRD5A2	steroid-5-alpha-reductase, alpha polypeptide 2 (3-oxo-5 alpha-steroid delta 4-dehydrogenase alpha 2)
2.69 (1.56-4.64)	0.000386369	0.0133297	123	56673	C11orf16	chromosome 11 open reading frame 16
2.37 (1.39-4.04)	0.00155935	0.035865	123	755	C21orf2	chromosome 21 open reading frame 2
2.14 (1.28-3.57)	0.00376216	0.0648973	123	80086	TUBA4B	tubulin, alpha 4b (pseudogene)
0.51 (0.3-0.86)	0.0111478	0.15384	123	6675	UAP1	UDP-N-acteylglucosamine pyrophosphorylase 1
1.78 (1.06-2.99)	0.0287618	0.220507	123	144404	TMEM120B	transmembrane protein 120B
1.79 (1.07-2.99)	0.0258775	0.220507	123	27019	DNAI1	dynein, axonemal, intermediate chain 1
1.82 (1.09-3.06)	0.0228335	0.220507	123	53905	DUOX1	dual oxidase 1
1.82 (1.09-3.04)	0.0220911	0.220507	123	54828	BCAS3	breast carcinoma amplified sequence 3
1.75 (1.04-2.93)	0.0350733	0.242006	123	55815	TSNAXIP1	translin-associated factor X interacting protein 1
1.69 (1.01-2.85)	0.0472084	0.296126	123	22997	IGSF9B	immunoglobulin superfamily, member 9B
1.67 (0.98-2.84)	0.0603913	0.34725	123	9940	DLEC1	deleted in lung and esophageal cancer 1
1.56 (0.93-2.61)	0.0908423	0.482163	123	51673	TPPP3	tubulin polymerization-promoting protein family member 3
1.54 (0.92-2.58)	0.0983526	0.484738	123	9699	RIMS2	regulating synaptic membrane exocytosis 2
1.54 (0.91-2.6)	0.105541	0.48549	123	123872	DNAAF1	dynein, axonemal, assembly factor 1
0.68 (0.39-1.18)	0.170603	0.692447	123	10758	TRAF3IP2	TRAF3 interacting protein 2
1.44 (0.86-2.42)	0.16776	0.692447	123	56000	NXF3	nuclear RNA export factor 3
0.72 (0.43-1.19)	0.198949	0.7225	123	53838	C11orf24	chromosome 11 open reading frame 24
0.71 (0.43-1.19)	0.191069	0.7225	123	9666	DZIP3	DAZ interacting protein 3, zinc finger
0.74 (0.44-1.24)	0.251024	0.724199	123	10309	CCNO	cyclin O
1.36 (0.82-2.26)	0.236517	0.724199	123	221	ALDH3B1	aldehyde dehydrogenase 3 family, member B1
1.35 (0.81-2.24)	0.248698	0.724199	123	25759	SHC2	SHC (Src homology 2 domain containing) transforming protein 2
0.74 (0.45-1.24)	0.251895	0.724199	123	64121	RRAGC	Ras-related GTP binding C
0.73 (0.44-1.21)	0.220703	0.724199	123	991	CDC20	cell division cycle 20
0.75 (0.44-1.27)	0.285136	0.786975	123	28981	IFT81	intraflagellar transport 81 homolog (Chlamydomonas)
1.3 (0.77-2.18)	0.324142	0.789832	123	10233	LRRC23	leucine rich repeat containing 23
0.77 (0.46-1.3)	0.331958	0.789832	123	1026	CDKN1A	cyclin-dependent kinase inhibitor 1A (p21, Cip1)
0.78 (0.47-1.29)	0.330573	0.789832	123	3417	IDH1	isocitrate dehydrogenase 1 (NADP+), soluble
1.29 (0.78-2.15)	0.326245	0.789832	123	83450	LRRC48	leucine rich repeat containing 48
0.79 (0.48-1.32)	0.373227	0.804772	123	114327	EFHC1	EF-hand domain (C-terminal) containing 1
1.27 (0.76-2.11)	0.36669	0.804772	123	55184	DZANK1	double zinc ribbon and ankyrin repeat domains 1
1.28 (0.76-2.17)	0.35519	0.804772	123	80127	CCDC176	coiled-coil domain containing 176
0.81 (0.48-1.35)	0.416889	0.852074	123	3065	HDAC1	histone deacetylase 1
0.82 (0.5-1.37)	0.456909	0.852074	123	5436	POLR2G	polymerase (RNA) II (DNA directed) polypeptide G
0.81 (0.47-1.41)	0.456838	0.852074	123	79645	EFCAB1	EF-hand calcium binding domain 1
1.22 (0.73-2.04)	0.437952	0.852074	123	832	CAPZB	capping protein (actin filament) muscle Z-line, beta
1.23 (0.74-2.04)	0.432457	0.852074	123	9609	RAB36	RAB36, member RAS oncogene family
1.2 (0.72-1.99)	0.492624	0.856647	123	1593	CYP27A1	cytochrome P450, family 27, subfamily A, polypeptide 1
1.21 (0.72-2.03)	0.479773	0.856647	123	5692	PSMB4	proteasome (prosome, macropain) subunit, beta type, 4
1.2 (0.71-2.03)	0.496607	0.856647	123	9256	BZRAP1	benzodiazapine receptor (peripheral) associated protein 1
0.86 (0.51-1.45)	0.557983	0.875918	123	10113	PREB	prolactin regulatory element binding
0.9 (0.54-1.49)	0.684045	0.875918	123	10487	CAP1	CAP, adenylate cyclase-associated protein 1 (yeast)
0.88 (0.53-1.47)	0.629617	0.875918	123	23345	SYNE1	spectrin repeat containing, nuclear envelope 1
1.11 (0.67-1.84)	0.685261	0.875918	123	25827	FBXL2	F-box and leucine-rich repeat protein 2
0.85 (0.51-1.42)	0.532748	0.875918	123	25861	DFNB31	deafness, autosomal recessive 31
1.16 (0.67-1.99)	0.59822	0.875918	123	55567	DNAH3	dynein, axonemal, heavy chain 3
0.86 (0.51-1.43)	0.556934	0.875918	123	5690	PSMB2	proteasome (prosome, macropain) subunit, beta type, 2
1.12 (0.67-1.86)	0.677665	0.875918	123	7529	YWHAB	tyrosine 3-monooxygenase/tryptophan 5-monooxygenase activation protein, beta polypeptide
0.9 (0.54-1.49)	0.685501	0.875918	123	79583	TMEM231	transmembrane protein 231
1.12 (0.67-1.86)	0.66043	0.875918	123	79841	AGBL2	ATP/GTP binding protein-like 2
1.13 (0.68-1.88)	0.630078	0.875918	123	80206	FHOD3	formin homology 2 domain containing 3
1.14 (0.68-1.91)	0.614769	0.875918	123	8382	NME5	NME/NM23 family member 5
0.88 (0.51-1.51)	0.64264	0.875918	123	9554	SEC22B	SEC22 vesicle trafficking protein homolog B (S. cerevisiae) (gene/pseudogene)
1.12 (0.68-1.85)	0.667246	0.875918	123	9775	EIF4A3	eukaryotic translation initiation factor 4A3
1.1 (0.66-1.82)	0.721991	0.889596	123	64858	DCLRE1B	DNA cross-link repair 1B
0.9 (0.53-1.54)	0.712396	0.889596	123	701	BUB1B	BUB1 mitotic checkpoint serine/threonine kinase B
0.92 (0.54-1.56)	0.751876	0.910166	123	9627	SNCAIP	synuclein, alpha interacting protein
1.08 (0.63-1.88)	0.771978	0.913595	123	11047	ADRM1	adhesion regulating molecule 1
1.07 (0.65-1.79)	0.78119	0.913595	123	8100	IFT88	intraflagellar transport 88 homolog (Chlamydomonas)
0.94 (0.56-1.58)	0.830318	0.924063	123	25790	CCDC19	coiled-coil domain containing 19
1.06 (0.64-1.77)	0.811023	0.924063	123	4753	NELL2	NEL-like 2 (chicken)
1.06 (0.64-1.77)	0.819657	0.924063	123	79740	ZBBX	zinc finger, B-box domain containing
0.95 (0.55-1.64)	0.852219	0.933383	123	79846	C7orf63	chromosome 7 open reading frame 63
1.04 (0.63-1.73)	0.869335	0.937252	123	10863	ADAM28	ADAM metallopeptidase domain 28
1.04 (0.62-1.72)	0.891593	0.946461	123	3607	FOXK2	forkhead box K2
0.97 (0.59-1.62)	0.920327	0.96216	123	80129	CCDC170	coiled-coil domain containing 170
0.99 (0.6-1.64)	0.958904	0.987528	123	7593	MZF1	myeloid zinc finger 1
1 (0.6-1.66)	0.997488	0.997488	123	57136	APMAP	adipocyte plasma membrane associated protein
1 (0.59-1.7)	0.992509	0.997488	123	9669	EIF5B	eukaryotic translation initiation factor 5B

## Sheet: FIGO-G3vsG1
HR	P-values	Q-values	n	GeneID	Symbol	FullName
2.91 (1.69-5.03)	0.000121607	0.00912054	123	6716	SRD5A2	steroid-5-alpha-reductase, alpha polypeptide 2 (3-oxo-5 alpha-steroid delta 4-dehydrogenase alpha 2)
2.69 (1.56-4.64)	0.000386369	0.0144888	123	56673	C11orf16	chromosome 11 open reading frame 16
2.37 (1.39-4.04)	0.00155935	0.0389837	123	755	C21orf2	chromosome 21 open reading frame 2
2.14 (1.28-3.57)	0.00376216	0.0705405	123	80086	TUBA4B	tubulin, alpha 4b (pseudogene)
1.78 (1.06-2.99)	0.0287618	0.26015	123	144404	TMEM120B	transmembrane protein 120B
1.79 (1.07-2.99)	0.0258775	0.26015	123	27019	DNAI1	dynein, axonemal, intermediate chain 1
1.77 (1.05-2.98)	0.031218	0.26015	123	379	ARL4D	ADP-ribosylation factor-like 4D
1.82 (1.09-3.06)	0.0228335	0.26015	123	53905	DUOX1	dual oxidase 1
1.82 (1.09-3.04)	0.0220911	0.26015	123	54828	BCAS3	breast carcinoma amplified sequence 3
1.75 (1.04-2.93)	0.0350733	0.263049	123	55815	TSNAXIP1	translin-associated factor X interacting protein 1
1.69 (1.01-2.85)	0.0472084	0.321876	123	22997	IGSF9B	immunoglobulin superfamily, member 9B
1.67 (0.98-2.84)	0.0603913	0.377446	123	9940	DLEC1	deleted in lung and esophageal cancer 1
1.56 (0.93-2.61)	0.0908423	0.52409	123	51673	TPPP3	tubulin polymerization-promoting protein family member 3
1.54 (0.92-2.58)	0.0983526	0.526889	123	9699	RIMS2	regulating synaptic membrane exocytosis 2
1.54 (0.91-2.6)	0.105541	0.527706	123	123872	DNAAF1	dynein, axonemal, assembly factor 1
0.68 (0.39-1.18)	0.170603	0.75266	123	10758	TRAF3IP2	TRAF3 interacting protein 2
1.44 (0.86-2.42)	0.16776	0.75266	123	56000	NXF3	nuclear RNA export factor 3
0.71 (0.43-1.19)	0.191069	0.79612	123	9666	DZIP3	DAZ interacting protein 3, zinc finger
0.74 (0.43-1.25)	0.257494	0.804668	123	23059	CLUAP1	clusterin associated protein 1
1.35 (0.81-2.24)	0.248698	0.804668	123	25759	SHC2	SHC (Src homology 2 domain containing) transforming protein 2
0.74 (0.45-1.24)	0.251895	0.804668	123	64121	RRAGC	Ras-related GTP binding C
1.38 (0.82-2.33)	0.226061	0.804668	123	727897	MUC5B	mucin 5B, oligomeric mucus/gel-forming
1.36 (0.8-2.32)	0.255513	0.804668	123	84939	MUM1	melanoma associated antigen (mutated) 1
0.73 (0.44-1.21)	0.220703	0.804668	123	991	CDC20	cell division cycle 20
0.75 (0.44-1.27)	0.285136	0.822508	123	28981	IFT81	intraflagellar transport 81 homolog (Chlamydomonas)
0.75 (0.45-1.26)	0.278995	0.822508	123	9133	CCNB2	cyclin B2
1.3 (0.77-2.18)	0.324142	0.829896	123	10233	LRRC23	leucine rich repeat containing 23
0.77 (0.46-1.3)	0.331958	0.829896	123	1026	CDKN1A	cyclin-dependent kinase inhibitor 1A (p21, Cip1)
0.78 (0.47-1.29)	0.330573	0.829896	123	3417	IDH1	isocitrate dehydrogenase 1 (NADP+), soluble
1.29 (0.78-2.15)	0.326245	0.829896	123	83450	LRRC48	leucine rich repeat containing 48
0.79 (0.48-1.32)	0.373227	0.848244	123	114327	EFHC1	EF-hand domain (C-terminal) containing 1
1.27 (0.76-2.11)	0.36669	0.848244	123	55184	DZANK1	double zinc ribbon and ankyrin repeat domains 1
1.28 (0.76-2.17)	0.35519	0.848244	123	80127	CCDC176	coiled-coil domain containing 176
0.84 (0.5-1.39)	0.489425	0.905171	123	10212	DDX39A	DEAD (Asp-Glu-Ala-Asp) box polypeptide 39A
0.9 (0.54-1.49)	0.684045	0.905171	123	10487	CAP1	CAP, adenylate cyclase-associated protein 1 (yeast)
1.11 (0.67-1.85)	0.68793	0.905171	123	11065	UBE2C	ubiquitin-conjugating enzyme E2C
1.2 (0.72-1.99)	0.492624	0.905171	123	1593	CYP27A1	cytochrome P450, family 27, subfamily A, polypeptide 1
0.88 (0.53-1.47)	0.629617	0.905171	123	23345	SYNE1	spectrin repeat containing, nuclear envelope 1
1.11 (0.67-1.84)	0.685261	0.905171	123	25827	FBXL2	F-box and leucine-rich repeat protein 2
0.85 (0.51-1.42)	0.532748	0.905171	123	25861	DFNB31	deafness, autosomal recessive 31
0.87 (0.53-1.45)	0.600483	0.905171	123	27173	SLC39A1	solute carrier family 39 (zinc transporter), member 1
0.89 (0.53-1.5)	0.66011	0.905171	123	55165	CEP55	centrosomal protein 55kDa
1.16 (0.67-1.99)	0.59822	0.905171	123	55567	DNAH3	dynein, axonemal, heavy chain 3
1.21 (0.72-2.03)	0.479773	0.905171	123	5692	PSMB4	proteasome (prosome, macropain) subunit, beta type, 4
1.13 (0.67-1.89)	0.652891	0.905171	123	7113	TMPRSS2	transmembrane protease, serine 2
0.9 (0.54-1.49)	0.685501	0.905171	123	79583	TMEM231	transmembrane protein 231
0.81 (0.47-1.41)	0.456838	0.905171	123	79645	EFCAB1	EF-hand calcium binding domain 1
1.12 (0.67-1.86)	0.66043	0.905171	123	79841	AGBL2	ATP/GTP binding protein-like 2
1.13 (0.68-1.88)	0.630078	0.905171	123	80206	FHOD3	formin homology 2 domain containing 3
1.22 (0.73-2.04)	0.437952	0.905171	123	832	CAPZB	capping protein (actin filament) muscle Z-line, beta
1.14 (0.68-1.91)	0.614769	0.905171	123	8382	NME5	NME/NM23 family member 5
1.22 (0.73-2.04)	0.447186	0.905171	123	84790	TUBA1C	tubulin, alpha 1c
1.15 (0.68-1.94)	0.603244	0.905171	123	9244	CRLF1	cytokine receptor-like factor 1
1.2 (0.71-2.03)	0.496607	0.905171	123	9256	BZRAP1	benzodiazapine receptor (peripheral) associated protein 1
0.88 (0.51-1.51)	0.64264	0.905171	123	9554	SEC22B	SEC22 vesicle trafficking protein homolog B (S. cerevisiae) (gene/pseudogene)
1.23 (0.74-2.04)	0.432457	0.905171	123	9609	RAB36	RAB36, member RAS oncogene family
1.12 (0.68-1.85)	0.667246	0.905171	123	9775	EIF4A3	eukaryotic translation initiation factor 4A3
0.9 (0.53-1.54)	0.712396	0.921202	123	701	BUB1B	BUB1 mitotic checkpoint serine/threonine kinase B
0.92 (0.54-1.56)	0.751876	0.955775	123	9627	SNCAIP	synuclein, alpha interacting protein
0.94 (0.56-1.56)	0.803842	0.973029	123	2302	FOXJ1	forkhead box J1
0.94 (0.56-1.58)	0.830318	0.973029	123	25790	CCDC19	coiled-coil domain containing 19
1.06 (0.64-1.77)	0.811023	0.973029	123	4753	NELL2	NEL-like 2 (chicken)
1.06 (0.64-1.77)	0.819657	0.973029	123	79740	ZBBX	zinc finger, B-box domain containing
1.07 (0.65-1.79)	0.78119	0.973029	123	8100	IFT88	intraflagellar transport 88 homolog (Chlamydomonas)
1.02 (0.59-1.77)	0.929672	0.982048	123	10437	IFI30	interferon, gamma-inducible protein 30
1.04 (0.63-1.73)	0.869335	0.982048	123	10863	ADAM28	ADAM metallopeptidase domain 28
0.97 (0.58-1.61)	0.907208	0.982048	123	11004	KIF2C	kinesin family member 2C
1.04 (0.62-1.72)	0.891593	0.982048	123	3607	FOXK2	forkhead box K2
0.97 (0.58-1.61)	0.898368	0.982048	123	56912	IFT46	intraflagellar transport 46 homolog (Chlamydomonas)
0.95 (0.55-1.64)	0.852219	0.982048	123	79846	C7orf63	chromosome 7 open reading frame 63
0.97 (0.59-1.62)	0.920327	0.982048	123	80129	CCDC170	coiled-coil domain containing 170
0.98 (0.59-1.64)	0.943007	0.982299	123	1846	DUSP4	dual specificity phosphatase 4
0.99 (0.6-1.64)	0.958904	0.985175	123	7593	MZF1	myeloid zinc finger 1
1 (0.61-1.66)	0.987745	0.997488	123	23532	PRAME	preferentially expressed antigen in melanoma
1 (0.6-1.66)	0.997488	0.997488	123	57136	APMAP	adipocyte plasma membrane associated protein

## Sheet: Silverberg-G2vsG1
HR	P-values	Q-values	n	GeneID	Symbol	FullName
0.54 (0.34-0.87)	0.0111439	0.0743932	211	27350	APOBEC3C	apolipoprotein B mRNA editing enzyme, catalytic polypeptide-like 3C
1.84 (1.14-2.97)	0.0123989	0.0743932	211	4586	MUC5AC	mucin 5AC, oligomeric mucus/gel-forming
0.64 (0.4-1.02)	0.0592297	0.236919	211	250	ALPP	alkaline phosphatase, placental
0.73 (0.46-1.16)	0.181956	0.545868	211	727897	MUC5B	mucin 5B, oligomeric mucus/gel-forming
0.77 (0.48-1.23)	0.26539	0.558196	211	1113	CHGA	chromogranin A (parathyroid secretory protein 1)
1.29 (0.81-2.06)	0.279098	0.558196	211	9618	TRAF4	TNF receptor-associated factor 4
1.22 (0.77-1.93)	0.40615	0.696256	211	9703	KIAA0100	KIAA0100
0.92 (0.58-1.47)	0.742308	0.963513	211	2297	FOXD1	forkhead box D1
1.09 (0.68-1.75)	0.707043	0.963513	211	26073	POLDIP2	polymerase (DNA-directed), delta interacting protein 2
1.05 (0.67-1.67)	0.820139	0.963513	211	4357	MPST	mercaptopyruvate sulfurtransferase
1.03 (0.65-1.64)	0.883221	0.963513	211	53947	A4GALT	alpha 1,4-galactosyltransferase
0.99 (0.63-1.57)	0.967457	0.967457	211	90410	IFT20	intraflagellar transport 20 homolog (Chlamydomonas)

## Sheet: Silverberg-G3vsG1
HR	P-values	Q-values	n	GeneID	Symbol	FullName
0.57 (0.36-0.9)	0.0164399	0.238378	211	10610	ST6GALNAC2	ST6 (alpha-N-acetyl-neuraminyl-2,3-beta-galactosyl-1,3)-N-acetylgalactosaminide alpha-2,6-sialyltransferase 2
0.54 (0.34-0.87)	0.0111439	0.238378	211	27350	APOBEC3C	apolipoprotein B mRNA editing enzyme, catalytic polypeptide-like 3C
1.84 (1.14-2.97)	0.0123989	0.238378	211	4586	MUC5AC	mucin 5AC, oligomeric mucus/gel-forming
0.5 (0.31-0.81)	0.00486135	0.238378	211	8685	MARCO	macrophage receptor with collagenous structure
0.63 (0.39-1)	0.0499409	0.54255	211	22974	TPX2	TPX2, microtubule-associated, homolog (Xenopus laevis)
0.64 (0.4-1.02)	0.0592297	0.54255	211	250	ALPP	alkaline phosphatase, placental
1.55 (0.97-2.49)	0.0654802	0.54255	211	51065	RPS27L	ribosomal protein S27-like
1.46 (0.92-2.31)	0.108259	0.784879	211	56729	RETN	resistin
1.3 (0.82-2.06)	0.258559	0.852353	211	10635	RAD51AP1	RAD51 associated protein 1
0.77 (0.48-1.23)	0.26539	0.852353	211	1113	CHGA	chromogranin A (parathyroid secretory protein 1)
0.76 (0.48-1.2)	0.243704	0.852353	211	2219	FCN1	ficolin (collagen/fibrinogen domain containing) 1
0.74 (0.47-1.18)	0.211309	0.852353	211	24137	KIF4A	kinesin family member 4A
1.3 (0.82-2.07)	0.267159	0.852353	211	29028	ATAD2	ATPase family, AAA domain containing 2
1.28 (0.81-2.03)	0.290815	0.852353	211	51053	GMNN	geminin, DNA replication inhibitor
1.38 (0.87-2.18)	0.172073	0.852353	211	5605	MAP2K2	mitogen-activated protein kinase kinase 2
0.73 (0.46-1.16)	0.181956	0.852353	211	727897	MUC5B	mucin 5B, oligomeric mucus/gel-forming
1.34 (0.84-2.12)	0.21514	0.852353	211	9203	ZMYM3	zinc finger, MYM-type 3
1.29 (0.81-2.06)	0.279098	0.852353	211	9618	TRAF4	TNF receptor-associated factor 4
0.78 (0.49-1.24)	0.29038	0.852353	211	9700	ESPL1	extra spindle pole bodies homolog 1 (S. cerevisiae)
0.78 (0.49-1.24)	0.293915	0.852353	211	9833	MELK	maternal embryonic leucine zipper kinase
1.27 (0.8-2.02)	0.312361	0.862711	211	7514	XPO1	exportin 1 (CRM1 homolog, yeast)
0.91 (0.57-1.44)	0.677123	0.993061	211	10024	TROAP	trophinin associated protein
1.15 (0.73-1.81)	0.550495	0.993061	211	1033	CDKN3	cyclin-dependent kinase inhibitor 3
1.05 (0.66-1.67)	0.825651	0.993061	211	10400	PEMT	phosphatidylethanolamine N-methyltransferase
0.88 (0.56-1.41)	0.604641	0.993061	211	10721	POLQ	polymerase (DNA directed), theta
1.22 (0.77-1.94)	0.401613	0.993061	211	11130	ZWINT	ZW10 interactor, kinetochore protein
1.21 (0.76-1.92)	0.431511	0.993061	211	1164	CKS2	CDC28 protein kinase regulatory subunit 2
0.92 (0.58-1.47)	0.728422	0.993061	211	1846	DUSP4	dual specificity phosphatase 4
1.08 (0.68-1.71)	0.754008	0.993061	211	2146	EZH2	enhancer of zeste homolog 2 (Drosophila)
0.92 (0.58-1.47)	0.742308	0.993061	211	2297	FOXD1	forkhead box D1
0.98 (0.62-1.55)	0.93454	0.993061	211	2312	FLG	filaggrin
0.87 (0.54-1.4)	0.56306	0.993061	211	2314	FLII	flightless I homolog (Drosophila)
1.06 (0.66-1.68)	0.819942	0.993061	211	2319	FLOT2	flotillin 2
0.96 (0.61-1.52)	0.868484	0.993061	211	23310	NCAPD3	non-SMC condensin II complex, subunit D3
1.12 (0.71-1.77)	0.634954	0.993061	211	25759	SHC2	SHC (Src homology 2 domain containing) transforming protein 2
1.09 (0.68-1.75)	0.707043	0.993061	211	26073	POLDIP2	polymerase (DNA-directed), delta interacting protein 2
0.99 (0.63-1.56)	0.975811	0.993061	211	29127	RACGAP1	Rac GTPase activating protein 1
0.98 (0.62-1.55)	0.913149	0.993061	211	3832	KIF11	kinesin family member 11
1.06 (0.67-1.68)	0.804712	0.993061	211	4175	MCM6	minichromosome maintenance complex component 6
1.05 (0.67-1.67)	0.820139	0.993061	211	4357	MPST	mercaptopyruvate sulfurtransferase
1.08 (0.68-1.71)	0.756717	0.993061	211	51203	NUSAP1	nucleolar and spindle associated protein 1
1.12 (0.71-1.77)	0.622196	0.993061	211	51514	DTL	denticleless E3 ubiquitin protein ligase homolog (Drosophila)
1.03 (0.65-1.64)	0.883221	0.993061	211	53947	A4GALT	alpha 1,4-galactosyltransferase
0.99 (0.63-1.57)	0.97594	0.993061	211	55215	FANCI	Fanconi anemia, complementation group I
0.96 (0.6-1.51)	0.841722	0.993061	211	55669	MFN1	mitofusin 1
0.91 (0.57-1.45)	0.692588	0.993061	211	6241	RRM2	ribonucleotide reductase M2
1.14 (0.72-1.81)	0.567101	0.993061	211	6388	SDF2	stromal cell-derived factor 2
0.83 (0.52-1.32)	0.434428	0.993061	211	7126	TNFAIP1	tumor necrosis factor, alpha-induced protein 1 (endothelial)
0.97 (0.6-1.57)	0.91147	0.993061	211	8794	TNFRSF10C	tumor necrosis factor receptor superfamily, member 10c, decoy without an intracellular domain
0.99 (0.63-1.57)	0.967457	0.993061	211	90410	IFT20	intraflagellar transport 20 homolog (Chlamydomonas)
1.08 (0.69-1.72)	0.7271	0.993061	211	9055	PRC1	protein regulator of cytokinesis 1
1.05 (0.66-1.67)	0.82955	0.993061	211	9232	PTTG1	pituitary tumor-transforming 1
1.04 (0.65-1.66)	0.859737	0.993061	211	9244	CRLF1	cytokine receptor-like factor 1
1.05 (0.65-1.68)	0.84691	0.993061	211	9319	TRIP13	thyroid hormone receptor interactor 13
1.22 (0.77-1.93)	0.40615	0.993061	211	9703	KIAA0100	KIAA0100
1.16 (0.73-1.84)	0.524159	0.993061	211	983	CDK1	cyclin-dependent kinase 1
1.12 (0.71-1.77)	0.616058	0.993061	211	991	CDC20	cell division cycle 20
1 (0.63-1.58)	0.996206	0.996206	211	23594	ORC6	origin recognition complex, subunit 6

## Sheet: Silverberg-G3vsG2
HR	P-values	Q-values	n	GeneID	Symbol	FullName
1.15 (0.73-1.81)	0.550495	0.97594	211	1033	CDKN3	cyclin-dependent kinase inhibitor 3
1.15 (0.72-1.84)	0.54865	0.97594	211	10908	PNPLA6	patatin-like phospholipase domain containing 6
1.08 (0.68-1.71)	0.754008	0.97594	211	2146	EZH2	enhancer of zeste homolog 2 (Drosophila)
0.97 (0.61-1.55)	0.908662	0.97594	211	2237	FEN1	flap structure-specific endonuclease 1
1.01 (0.64-1.61)	0.949328	0.97594	211	23030	KDM4B	lysine (K)-specific demethylase 4B
0.87 (0.54-1.4)	0.56306	0.97594	211	2314	FLII	flightless I homolog (Drosophila)
0.96 (0.61-1.52)	0.868484	0.97594	211	23310	NCAPD3	non-SMC condensin II complex, subunit D3
0.74 (0.47-1.18)	0.211309	0.97594	211	24137	KIF4A	kinesin family member 4A
1.12 (0.71-1.77)	0.634954	0.97594	211	25759	SHC2	SHC (Src homology 2 domain containing) transforming protein 2
1.3 (0.82-2.07)	0.267159	0.97594	211	29028	ATAD2	ATPase family, AAA domain containing 2
0.99 (0.63-1.56)	0.975811	0.97594	211	29127	RACGAP1	Rac GTPase activating protein 1
1.38 (0.86-2.19)	0.178572	0.97594	211	3308	HSPA4	heat shock 70kDa protein 4
1.52 (0.95-2.43)	0.0804751	0.97594	211	4172	MCM3	minichromosome maintenance complex component 3
0.99 (0.63-1.57)	0.970216	0.97594	211	4173	MCM4	minichromosome maintenance complex component 4
0.83 (0.52-1.32)	0.434912	0.97594	211	51021	MRPS16	mitochondrial ribosomal protein S16
1.28 (0.81-2.03)	0.290815	0.97594	211	51053	GMNN	geminin, DNA replication inhibitor
0.87 (0.55-1.38)	0.563991	0.97594	211	54892	NCAPG2	non-SMC condensin II complex, subunit G2
1.19 (0.75-1.88)	0.463452	0.97594	211	55038	CDCA4	cell division cycle associated 4
1.02 (0.64-1.63)	0.931543	0.97594	211	55055	ZWILCH	zwilch kinetochore protein
0.99 (0.63-1.57)	0.97594	0.97594	211	55215	FANCI	Fanconi anemia, complementation group I
1.14 (0.71-1.84)	0.590302	0.97594	211	5885	RAD21	RAD21 homolog (S. pombe)
0.91 (0.57-1.45)	0.692588	0.97594	211	6241	RRM2	ribonucleotide reductase M2
0.88 (0.55-1.4)	0.58652	0.97594	211	6431	SRSF6	serine/arginine-rich splicing factor 6
1.04 (0.66-1.64)	0.87646	0.97594	211	673	BRAF	v-raf murine sarcoma viral oncogene homolog B1
1.46 (0.91-2.33)	0.115293	0.97594	211	6873	TAF2	TAF2 RNA polymerase II, TATA box binding protein (TBP)-associated factor, 150kDa
1.05 (0.66-1.65)	0.846085	0.97594	211	7272	TTK	TTK protein kinase
1.07 (0.68-1.7)	0.760648	0.97594	211	7398	USP1	ubiquitin specific peptidase 1
1.01 (0.64-1.61)	0.95169	0.97594	211	7913	DEK	DEK oncogene
0.98 (0.62-1.55)	0.94535	0.97594	211	79720	VPS37B	vacuolar protein sorting 37 homolog B (S. cerevisiae)
0.84 (0.53-1.33)	0.451089	0.97594	211	8030	CCDC6	coiled-coil domain containing 6
0.85 (0.54-1.35)	0.488877	0.97594	211	8318	CDC45	cell division cycle 45
1.35 (0.85-2.15)	0.207638	0.97594	211	83737	ITCH	itchy E3 ubiquitin protein ligase
0.84 (0.53-1.34)	0.469384	0.97594	211	8717	TRADD	TNFRSF1A-associated via death domain
0.92 (0.58-1.46)	0.725295	0.97594	211	8805	TRIM24	tripartite motif containing 24
1.49 (0.93-2.38)	0.0940272	0.97594	211	9768	KIAA0101	KIAA0101
1.16 (0.73-1.84)	0.524159	0.97594	211	983	CDK1	cyclin-dependent kinase 1
1.12 (0.71-1.77)	0.616058	0.97594	211	991	CDC20	cell division cycle 20
1.3 (0.82-2.07)	0.265621	0.97594	211	9972	NUP153	nucleoporin 153kDa
