# Supplementary material for: The transcriptomic profile of ovarian cancer grading
Source: Cancer Med. 2014 Oct 15;4(1):56–64. doi: 10.1002/cam4.343 (PMC4312118; doi:10.1002/cam4.343)
Supplement: Supplementary file 6 [file cam40004-0056-sd6.xls]

## Sheet: Sheet1
FIGO	HR > 1		HR < 1		HR > 1 | HR < 1
	Percentage	P-value	Percentage	P-value	Percentage	P-value
G2-G1	0.144928	0.305146	0.0144928	0.0232597	0.15942	0.011297
G3-G1	0.146667	0.296516	0	0.00526181	0.146667	0.00384568
Overlap	0.175439	0.740739	0	0.0172507	0.175439	0.043716
All	0.201881	-	0.105894	-	0.307776	-
Silverberg	HR > 1		HR < 1		HR > 1 | HR < 1
	Percentage	P-value	Percentage	P-value	Percentage	P-value
G2-G1	0.0833333	0.979095	0.0833333	0.716658	0.166667	0.403747
G3-G1	0.0172414	0.580249	0.0689655	0.0892673	0.0862069	0.707445
G3-G2	0	0.3971	0	0.636471	0	0.193202
Overlap	0.0833333	0.979095	0.0833333	0.716658	0.166667	0.403747
All	0.0401543	-	0.0252021	-	0.0653564	-
