# Supplementary material for: The transcriptomic profile of ovarian cancer grading
Source: Cancer Med. 2014 Oct 15;4(1):56–64. doi: 10.1002/cam4.343 (PMC4312118; doi:10.1002/cam4.343)
Supplement: Supplementary file 7 [file cam40004-0056-sd7.xls]

## Sheet: Sample Summary
	Grade 1	Grade 2	Grade 3
FIGO	5	58	60
Silverberg	5	71	135

## Sheet: Power Analysis
	Power	Effect Size
		Grade 3 vs. Grade 1	Grade 2 vs. Grade 1	Grade 3 vs. Grade 2
FIGO	0.8	2.34	2.35	0.9
Silverberg	0.8	2.22	2.31	0.71
